# Supplementary material for: Changes in Chemical Composition of Lentils, Including Gamma-Aminobutyric Acid and Volatile Compound Formation during Submerged and Solid-State Fermentation with Pediococcus acidilactici
Source: Foods. 2024 Apr 19;13(8):1249. doi: 10.3390/foods13081249 (PMC11049090; doi:10.3390/foods13081249)
Supplement: Supplementary file 1 [file foods-13-01249-s001.zip]

Archive with 1 entries (1 files):
- foods-2956862-supplementary.pdf
